# Supplementary material for: Improving Access to WHO Formulations of Alcohol-Based Hand Rub in Healthcare Facilities: A District-Wide Approach
Source: Am J Trop Med Hyg. 2023 May 15;109(1):191–200. doi: 10.4269/ajtmh.22-0554 (PMC10324005; doi:10.4269/ajtmh.22-0554)
Supplement: Supplementary file 2 [file tpmd220554.SD2.xlsx]

## Sheet: Sheet1
Batch	IQC	EQC	EXPected Results (75-85%) both IQC and IQC
KB01022019	80	80	80
KB02022019	80	80	80
KB03022019	80	80	80
KB04022019	80	80	80
KB05022019	80	79	79.5
KB06022019	80	80	80
KB07022019	80	80	80
KB08022019	80	80	80
KB09022019	80	80	80
KB10022019	80	80	80
KB11022019	80	80	80
KB12022019	80	80	80
KB13022019	79	78	78.5
KB14022019	80	80	80
KB15022019	80	80	80
KB01032019	80	80	80
KB02032019	80	80	80
KB01042019	80	80	80
KB02042019	80	80	80
KB01062019	80	80	80
KB02062019	80	80	80
KB03062019	80	80	80
KB04062019	80	80	80
KB05062019	80	80	80
KB06062019	80	80	80
KB07062019	80	80	80
KB08062019	80	80	80
KB09062019	80	80	80
KB10062019	81	80	80.5
KB11062019	80	79	79.5
KB12062019	80	80	80
KB13062019	80	80	80
KB14062019	80	79	79.5
KB15062019	79	78	78.5
KB16062019	80	79	79.5
KB01072019	81	80	80.5
KB02062019	80	80	80
KB03072019	80	80	80
KB04072019	80	79	79.5
KB01082019	80	80	80
KB02082019	79	79	79
KB01092019	80	80	80
KB02092019	80	80	80
KB03092019	80	80	80
KB04092019	80	80	80
KB01102019	80	80	80
KB02102019	80	80	80
KB03102019	80	79	79.5
KB04102019	79	79	79
KB05102019	80	80	80
KB06102019	80	80	80
KB07102019	80	80	80
KB08102019	80	80	80
KB09102019	80	80	80
KB10102019	80	80	80
KB11102019	80	80	80
KB12102019	80	80	80
KB13102019	80	80	80
KB14102019	80	80	80
KB15102019	80	80	80
KB16102019	80	80	80
KB01122019	80	80	80
KB02122019	80	80	80
KB03122019	81	80	80.5
KB04122019	80	79	79.5
KB05122019	80	80	80
KB06122019	80	80	80
KB07122019	80	79	79.5
KB08122019	79	78	78.5
KB09122019	80	79	79.5
KB10122019	81	80	80.5
KB01012020	80	80	80
KB02012020	80	80	80
KB03012020	80	80	80
KB04012020	80	80	80
KB05012020	80	80	80
KB06012020	80	80	80
KB07012020	80	80	80
KB08012020	80	80	80
KB09012020	80	80	80
KB10012020	79	79	79
KB01022020	80	80	80
KB02022020	80	80	80
KB03022020	80	80	80
KB17032020	80	80	80
KB01052020	80	80	80
KB02052020	81	80	80.5
KB03052020	80	79	79.5
KB04052020	80	80	80
KB05052020	80	80	80
KB06052020	80	79	79.5
KB07052020	80	79	79.5
KB08052020	81	80	80.5
KB09052020	80	80	80
KB10052020	80	80	80
KB11052020	80	80	80
KB12052020	80	80	80
KB01062020	80	80	80
KB02062020	80	80	80
KB03062020	80	80	80
KB04062020	80	80	80
KB05062020	80	80	80
KB06062020	80	80	80
KB07062020	80	80	80
KB08062020	80	80	80
KB09062020	80	80	80
KB10062020	80	80	80
KB11062020	80	80	80
KB11062020	81	80	80.5
KB12062020	80	79	79.5
KB01072020	80	80	80
KB02072020	80	80	80
KB03072020	80	79	79.5
KB04072020	79	78	78.5
KB05072020	80	79	79.5
KB06072020	81	80	80.5
KB07072020	80	80	80
KB08072020	80	80	80
KB09072020	80	79	79.5
KB01082020	80	80	80
KB02082020	79	79	79
KB03082020	80	80	80
KB04082020	80	80	80
KB05082020	80	80	80
KB06082020	80	80	80
KB07082020	80	80	80
KB08082020	80	80	80
KB09082020	80	79	79.5
KB10082020	79	79	79
KB11082020	80	80	80
KB12082020	80	80	80
KB13082020	80	80	80
KB14082020	80	80	80
KB15082020	80	80	80
KB16082020	80	80	80
KB17082020	80	80	80
KB18082020	80	80	80
KS01032020	80	80	80
KS02032020	80	80	80
KS03032020	80	80	80
KS04032020	80	80	80
KS05032020	80	80	80
KS06032020	80	80	80
KS07032020	81	80	80.5
KS08032020	80	79	79.5
KS09032020	80	80	80
KS10032020	80	80	80
KS11032020	80	79	79.5
KS12032020	79	78	78.5
KS13032020	80	79	79.5
KS14032020	81	80	80.5
KS15032020	80	80	80
KS16032020	80	80	80
KS17032020	80	80	80
KS18032020	80	80	80
KS19032020	80	80	80
KS20032020	80	80	80
KS21032020	80	80	80
KS22032020	80	80	80
KS23032020	80	80	80
KS24032020	79	79	79
KS25032020	80	80	80
KS26032020	80	80	80
KS27032020	80	80	80
KS28032020	80	80	80
KS29032020	80	80	80
KS30032020	80	80	80
KS31032020	80	80	80
KS32032020	80	80	80
KS33032020	80	80	80
KS34032020	80	80	80
KS35032020	80	80	80
KS36032020	80	80	80
KS37032020	80	80	80
KS38032020	80	80	80
KS39032020	81	80	80.5
KS43032020	79	78	78.5
KS40032020	80	80	80
KS41032020	80	80	80
KS42032020	80	79	79.5
KS43032020	79	78	78.5
KS44032020	80	79	79.5
KS45032020	81	80	80.5
KS46032020	80	80	80
KS47032020	80	80	80
KS48032020	80	80	80
KS49032020	80	80	80
KS50032020	80	80	80
KS51032020	80	80	80
KS52032020	80	80	80
KS53032020	80	80	80
KS54032020	80	80	80
KS55032020	80	80	80
KS56032020	80	80	80
KS57032020	80	80	80
KS58032020	80	80	80
KS59032020	80	80	80
KS60032020	80	80	80
KS01062020	81	80	80.5
KS02062020	80	79	79.5
KS03062020	80	80	80
KS04062020	80	80	80
KS05062020	79	78	78.5
KS06062020	80	79	79.5
KS07062020	81	80	80.5
KS08062020	80	80	80
KS09062020	80	80	80
KS10062020	80	79	79.5
KS11062020	80	80	80
KS12062020	79	79	79
KS13062020	80	80	80
KS14062020	80	79	79.5
KS15062020	80	80	80
KS16062020	80	80	80
KS17062020	80	80	80
KS18062020	80	80	80
KS19062020	80	80	80
KS20062020	80	79	79.5
KS21062020	80	80	80
KS22062020	79	79	79
KS23062020	80	80	80
KS24062020	80	80	80
KS25062020	80	80	80
KS26062020	80	80	80
KS27062020	80	80	80
KS28062020	80	80	80
KS29062020	80	80	80
KS30062020	80	80	80
KS31062020	80	80	80
KS32062020	80	80	80
KS33062020	80	80	80
KS34062020	80	80	80
KS35062020	80	80	80
KS36062020	80	80	80
KS37062020	80	80	80
KS38062020	81	80	80.5
KS39062020	80	79	79.5
KS40062020	80	80	80
KS41062020	80	80	80
KS42062020	80	79	79.5
KS43062020	79	78	78.5
KS44062020	80	79	79.5
KS45062020	81	80	80.5
KS46062020	80	80	80
KS47062020	80	80	80
KS48062020	80	80	80
KS49062020	80	80	80
KS50062020	80	79	79.5
KS51062020	80	80	80
KS52062020	79	79	79
KS53062020	80	80	80
KS54062020	80	80	80
KS55062020	80	80	80
KS56062020	80	80	80
KS57062020	80	80	80
KS58032020	80	80	80
KS59062020	80	80	80
KS60062020	80	79	79.5
KS61062020	80	80	80
KS62062020	80	80	80
KS63062020	80	80	80
KS64062020	80	80	80
KS65062020	80	80	80
KS66062020	80	80	80
KS67062020	80	80	80
KS68062020	81	80	80.5
KS69062020	80	80	80
KS70062020	80	80	80
KS01092020	80	79	79.5
KS02092020	80	79	79.5
KS03092020	81	80	80.5
KS04092020	80	80	80
KS05092020	80	80	80
KS06092020	80	80	80
KS07092020	79	78	78.5
KS08092020	80	80	80
KS09092020	80	80	80
KS10092020	80	80	80
KS11092020	80	80	80
KS12092020	80	80	80
KS13092020	80	80	80
KS14092020	80	80	80
KS15092020	80	80	80
KS16092020	80	80	80
KS17092020	80	80	80
KS18092020	80	80	80
KS19092020	80	80	80
KS20092020	80	79	79.5
KS21092020	79	79	79
KS22092020	80	80	80
KS23092020	80	80	80
KS24092020	80	80	80
KS25092020	80	79	79.5
KS26092020	80	80	80
KS27092020	80	80	80
KS28092020	80	80	80
KS29092020	80	80	80
KS30092020	80	80	80
KS31092020	80	80	80
KS32092020	80	80	80
KS33092020	79	78	78.5
KS34092020	80	80	80
KS35092020	80	80	80
KS36092020	80	80	80
KS37092020	80	80	80
KS38092020	80	80	80
KS39092020	81	80	80.5
KS40092020	80	79	79.5
KS41092020	80	80	80
KS42092020	80	80	80
KS43092020	80	79	79.5
KS44092020	80	79	79.5
KS45092020	81	80	80.5
KS46092020	80	80	80
KS47092020	80	80	80
KS48092020	80	80	80
