# Supplementary material for: Improving Access to WHO Formulations of Alcohol-Based Hand Rub in Healthcare Facilities: A District-Wide Approach
Source: Am J Trop Med Hyg. 2023 May 15;109(1):191–200. doi: 10.4269/ajtmh.22-0554 (PMC10324005; doi:10.4269/ajtmh.22-0554)
Supplement: Supplementary file 3 [file tpmd220554.SD3.xlsx]

## Sheet: Sheet1
Batch No	Date of Production	IQC	EQC	Spot check
KB01032019	2019-02-21	80	80	79
KB03032019	2019-03-21	80	80	80
KB04032019	2019-02-25	80	80	80
KB05032019	2019-02-25	80	80	79
KB09032019	2019-02-28	80	80	79
KB10032019	2019-03-01	80	80	79
KB14032019	2019-03-01	79	78	77
